# Supplementary material for: The Carcinogenic Properties of Overlooked yet Prevalent Polycyclic Aromatic Hydrocarbons in Human Lung Epithelial Cells
Source: Toxics. 2022 Jan 9;10(1):28. doi: 10.3390/toxics10010028 (PMC8779510; doi:10.3390/toxics10010028)
Supplement: Supplementary file 1 [file toxics-10-00028-s001.zip]

Archive with 1 entries (1 files):
- toxics-1506318-supplementary.pdf
